# Supplementary material for: Common low-penetrance risk variants associated with breast cancer in Polish women
Source: BMC Cancer. 2013 Oct 30;13:510. doi: 10.1186/1471-2407-13-510 (PMC4228440; doi:10.1186/1471-2407-13-510)
Supplement: Additional file 1: Table S1 — Primers used for amplification of relevant BRCA1 and BRCA2 fragments. [file 1471-2407-13-510-S1.xls]

## Sheet: Legend
Common low-penetrance risk variants associated with breast cancer in Polish women
Ledwon JK et al.
BMC Cancer
Table 1. Primers used for amplification of relevant BRCA1 and BRCA2 fragments.
Table 2. The calculation of sample size necessary for given effect detection with study power equal 0.8.
Table 3. SNP associations according to allele frequency test and Cochran-Armitage trend test. Data for all 16 tested SNPs.

## Sheet: Table 1
Table 1. Primers used for amplification of relevant BRCA1 and BRCA2 fragments.
	Forward	Reverse
	BRCA1
Exon 2	5’-GAAGTTGTCATTTTATAAACCTTT-3’	5’-TGTATTTTCTTCCCTAGTATGT-3’
Exon 5	5’-CTCTTAAGGGCAGTTGTGAG-3’	5’-TTCCTACTGTGGTTGCTTCC-3’
Exon 11_a	5'-GAGTCCTAGCCCTTTCACCCATAC-3'	5'-GTGATGTTCCTGAGATGCCTTTG-3'
Exon 11_b	5'-CGTTGCTACCGAGTGTCTGTCTAAG-3'	5'-GTGCTCCCCAAAAGCATAAA-3'
Exon 20	5’-ATATGACGTGTCTGCTCCAC-3’	5’-GGGAATCCAAATTACACAGC-3’
	BRCA2
G1408T (exon 10)	5'-ATCTGAAGTGGAACCAAATGATAC-3'	5'-ACGTGGCAAAGAATTCTCTGAAGTAA-3'
5467insT (exon 11)	5'-TGAGACCATTGAGATCACAGC-3'	5'-TAGTCACAAGTTCCTCAACGCA-3'
6174delT (exon 11)	5'-AACGAAAATTATGGCAGGTTGTTAC-3'	5'-GCTTTCCACTTGCTGTACTAAATCC-3'
6192delAT (exon 11)	5'-AACGAAAATTATGGCAGGTTGTTAC-3'	5'-GCTTTCCACTTGCTGTACTAAATCC-3'
6675delTA (exon 11)	5'-AAACCCAGAGCACTGTGTAAACTC-3'	5'-TCTCCTCTTCTTTTTCCAATTCTTG-3'
8138del5 (exon 17)	5'-CAGAGAATAGTTGTAGTTGTTGAA-3'	5'-AGAAACCTTAACCCATACTGC-3'
9152delT (exon 22)	5'-AACCACACCCTTAAGATGAGC-3'	5'-GGGCATTAGTAGTGGATTTTGC-3'
9182-2A>G (exon 22)	5'-AACCACACCCTTAAGATGAGC-3'	5'-GGGCATTAGTAGTGGATTTTGC-3'
9326insA (exon 23)	5'-ACTTCTTCCATTGCATCTTTCTCA-3'	5'-AAAACAAAACAAAAATTCAACATA-3'
C9610T (exon 25)	5'-GCTTTCGCCAAATTCAGCTA-3'	5'-TACCAAAATGTGTGGTGATGC-3'
9631delC (exon 25)	5'-GCTTTCGCCAAATTCAGCTA-3'	5'-TACCAAAATGTGTGGTGATGC-3'

## Sheet: Table 2
Table 2. The calculation of sample size necessary for given effect detection with study power equal 0.8.
			Odds ratio (OR)
SNP	1.2	1.3	1.4	1.5	1.6
rs243865	2530	1224	746	515	384
rs889312	2441	1181	720	497	371
rs1219648	2051	992	605	417	311
rs2736098	2526	1222	744	514	383
rs2981582	2072	1002	611	422	315
rs3803662	2305	1115	679	469	350
rs3817198	2169	1049	639	441	329
rs10941679	2447	1184	721	498	372
rs13281615	1917	927	565	390	291
rs13387042	1941	939	572	395	295
rs17468277	4336	2097	1278	882	658
rs152451	4602	2226	1356	936	698
rs766173	11791	5703	3474	2397	1788
rs1799944	11881	5746	3500	2416	1802
rs28897710	>50000	>50000	>50000	>50000	43238
rs3731249	17845	8631	5257	3628	2706

## Sheet: Table 3
Table 3. SNP associations according to allele frequency test and Cochran-Armitage trend test. Data for all 16 tested SNPs.
G1 vs. G2; compared groups of cases and controls, respectively, MA; minor allele (+) strand frequency, OR; odds ratio, CI; confidence interval, N; control, C; cancer (all cases), F; familial cancer, S; sporadic cancer, noMut; non-mutation carriers.
G1 vs. G2	dbSNP ID	Region	Gene	MA	OR (95% CI)	Allelic test		Cochran-Armitage trend test
						p-value	p-value cor	p-value	p-value cor
C vs N	rs17468277	2q33.1	ALS2CR12	0.12	0.96 (0.82-1.12)	5.70E-01	1	5.66E-01	1
	rs13387042	2q35		0.36	1.10 (0.99-1.22)	7.52E-02	1	7.45E-02	1
	rs10941679	5p12		0.24	1.14 (1.01-1.28)	2.75E-02	4.41E-01	2.71E-02	4.34E-01
	rs2736098	5p15.33	TERT	0.36	0.77 (0.68-0.88)	5.08E-05	8.13E-04	5.51E-05	8.82E-04
	rs889312	5q11.2	MAP3K1	0.30	1.07 (0.95-1.20)	2.53E-01	1	2.57E-01	1
	rs13281615	8q24.21		0.45	1.19 (1.07-1.32)	1.13E-03	1.80E-02	1.17E-03	1.88E-02
	rs3731249	9p21.3	CDKN2A	0.03	1.05 (0.77-1.43)	7.75E-01	1	7.72E-01	1
	rs1219648	10q26	FGFR2	0.41	1.30 (1.17-1.45)	8.84E-07	1.41E-05	1.13E-06	1.81E-05
	rs2981582	10q26	FGFR2	0.41	1.31 (1.17-1.45)	9.10E-07	1.46E-05	1.17E-06	1.88E-05
	rs3817198	11p15.5	LSP1	0.34	1.04 (0.93-1.16)	5.43E-01	1	5.42E-01	1
	rs766173	13q13.1	BRCA2	0.03	0.88 (0.68-1.15)	3.57E-01	1	3.58E-01	1
	rs1799944	13q13.1	BRCA2	0.03	0.89 (0.68-1.16)	3.91E-01	1	3.90E-01	1
	rs28897710	13q13.1	BRCA2	0.001	1.09 (0.31-3.75)	8.97E-01	1	8.97E-01	1
	rs3803662	16q12.1	TOX3	0.30	1.13 (1.01-1.27)	3.14E-02	5.02E-01	3.22E-02	5.15E-01
	rs152451	16p12.2	PALB2	0.06	1.04 (0.89-1.22)	5.98E-01	1	5.95E-01	1
	rs243865	16q13-q21	MMP2	0.19	0.94 (0.83-1.06)	3.03E-01	1	3.05E-01	1
C noMut vs N	rs17468277	2q33.1	ALS2CR12	0.12	0.95 (0.80-1.12)	5.43E-01	1	5.39E-01	1
	rs13387042	2q35		0.36	1.07 (0.96-1.19)	2.21E-01	1	2.17E-01	1
	rs10941679	5p12		0.24	1.15 (1.02-1.30)	2.11E-02	3.38E-01	2.04E-02	3.27E-01
	rs2736098	5p15.33	TERT	0.36	0.78 (0.69-0.89)	2.08E-04	3.33E-03	2.25E-04	3.60E-03
	rs889312	5q11.2	MAP3K1	0.30	1.09 (0.97-1.23)	1.63E-01	1	1.67E-01	1
	rs13281615	8q24.21		0.45	1.21 (1.08-1.35)	6.54E-04	1.05E-02	6.77E-04	1.08E-02
	rs3731249	9p21.3	CDKN2A	0.03	0.99 (0.71-1.39)	9.72E-01	1	9.72E-01	1
	rs1219648	10q26	FGFR2	0.41	1.36 (1.22-1.52)	6.15E-08	9.84E-07	7.95E-08	1.27E-06
	rs2981582	10q26	FGFR2	0.41	1.35 (1.21-1.51)	1.20E-07	1.91E-06	1.54E-07	2.46E-06
	rs3817198	11p15.5	LSP1	0.34	1.03 (0.92-1.16)	6.24E-01	1	6.23E-01	1
	rs766173	13q13.1	BRCA2	0.03	0.89 (0.67-1.18)	4.10E-01	1	4.11E-01	1
	rs1799944	13q13.1	BRCA2	0.03	0.90 (0.68-1.19)	4.44E-01	1	4.44E-01	1
	rs28897710	13q13.1	BRCA2	0.001	1.30 (0.37-4.48)	6.83E-01	1	6.82E-01	1
	rs3803662	16q12.1	TOX3	0.30	1.16 (1.03-1.31)	1.30E-02	2.08E-01	1.35E-02	2.16E-01
	rs152451	16p12.2	PALB2	0.06	1.08 (0.92-1.28)	3.49E-01	1	3.43E-01	1
	rs243865	16q13-q21	MMP2	0.19	0.92 (0.81-1.05)	2.20E-01	1	2.23E-01	1
C with Mut vs N	rs17468277	2q33.1	ALS2CR12	0.12	0.98 (0.73-1.33)	9.13E-01	1	9.12E-01	1
	rs13387042	2q35		0.36	1.26 (1.03-1.54)	2.35E-02	3.77E-01	2.29E-02	3.66E-01
	rs10941679	5p12		0.24	1.07 (0.85-1.33)	5.67E-01	1	5.65E-01	1
	rs2736098	5p15.33	TERT	0.36	0.74 (0.57-0.94)	1.45E-02	2.32E-01	1.55E-02	2.48E-01
	rs889312	5q11.2	MAP3K1	0.30	0.97 (0.77-1.22)	7.84E-01	1	7.85E-01	1
	rs13281615	8q24.21		0.45	1.09 (0.89-1.33)	4.02E-01	1	4.05E-01	1
	rs3731249	9p21.3	CDKN2A	0.03	1.32 (0.77-2.28)	3.13E-01	1	3.06E-01	1
	rs1219648	10q26	FGFR2	0.41	1.05 (0.86-1.29)	6.23E-01	1	6.25E-01	1
	rs2981582	10q26	FGFR2	0.41	1.09 (0.89-1.34)	4.11E-01	1	4.12E-01	1
	rs3817198	11p15.5	LSP1	0.34	1.06 (0.86-1.31)	5.67E-01	1	5.65E-01	1
	rs766173	13q13.1	BRCA2	0.03	0.85 (0.50-1.44)	5.41E-01	1	5.38E-01	1
	rs1799944	13q13.1	BRCA2	0.03	0.85 (0.50-1.45)	5.62E-01	1	5.56E-01	1
	rs28897710	13q13.1	BRCA2	0.001	0.00 (0.00-nan)	3.88E-01	1	3.88E-01	1
	rs3803662	16q12.1	TOX3	0.30	0.99 (0.79-1.23)	9.08E-01	1	9.07E-01	1
	rs152451	16p12.2	PALB2	0.06	0.85 (0.61-1.18)	3.26E-01	1	3.24E-01	1
	rs243865	16q13-q21	MMP2	0.19	1.02 (0.81-1.28)	8.77E-01	1	8.78E-01	1
F vs N	rs17468277	2q33.1	ALS2CR12	0.12	0.93 (0.77-1.13)	4.68E-01	1	4.58E-01	1
	rs13387042	2q35		0.36	1.10 (0.97-1.24)	1.37E-01	1	1.33E-01	1
	rs10941679	5p12		0.24	1.12 (0.97-1.28)	1.19E-01	1	1.14E-01	1
	rs2736098	5p15.33	TERT	0.36	0.81 (0.69-0.93)	4.17E-03	6.67E-02	4.56E-03	7.30E-02
	rs889312	5q11.2	MAP3K1	0.30	1.03 (0.89-1.18)	7.20E-01	1	7.20E-01	1
	rs13281615	8q24.21		0.45	1.20 (1.06-1.35)	4.71E-03	7.53E-02	5.24E-03	8.39E-02
	rs3731249	9p21.3	CDKN2A	0.03	1.11 (0.77-1.61)	5.62E-01	1	5.57E-01	1
	rs1219648	10q26	FGFR2	0.41	1.26 (1.11-1.43)	3.72E-04	5.95E-03	3.76E-04	6.01E-03
	rs2981582	10q26	FGFR2	0.41	1.26 (1.11-1.43)	4.05E-04	6.48E-03	4.09E-04	6.54E-03
	rs3817198	11p15.5	LSP1	0.34	1.16 (1.02-1.32)	2.45E-02	3.92E-01	2.36E-02	3.78E-01
	rs766173	13q13.1	BRCA2	0.03	0.83 (0.60-1.15)	2.54E-01	1	2.53E-01	1
	rs1799944	13q13.1	BRCA2	0.03	0.83 (0.60-1.16)	2.76E-01	1	2.72E-01	1
	rs28897710	13q13.1	BRCA2	0.001	1.19 (0.28-4.98)	8.13E-01	1	8.13E-01	1
	rs3803662	16q12.1	TOX3	0.30	1.13 (0.99-1.29)	6.95E-02	1	7.05E-02	1
	rs152451	16p12.2	PALB2	0.06	1.05 (0.87-1.27)	5.93E-01	1	5.89E-01	1
	rs243865	16q13-q21	MMP2	0.19	0.97 (0.84-1.12)	6.54E-01	1	6.60E-01	1
F noMut vs N	rs17468277	2q33.1	ALS2CR12	0.12	0.90 (0.73-1.11)	3.26E-01	1	3.16E-01	1
	rs13387042	2q35		0.36	1.05 (0.92-1.20)	4.63E-01	1	4.56E-01	1
	rs10941679	5p12		0.24	1.11 (0.96-1.29)	1.68E-01	1	1.61E-01	1
	rs2736098	5p15.33	TERT	0.36	0.80 (0.68-0.94)	7.67E-03	1.23E-01	8.25E-03	1.32E-01
	rs889312	5q11.2	MAP3K1	0.30	1.05 (0.91-1.22)	5.11E-01	1	5.12E-01	1
	rs13281615	8q24.21		0.45	1.22 (1.06-1.39)	4.13E-03	6.61E-02	4.53E-03	7.25E-02
	rs3731249	9p21.3	CDKN2A	0.03	1.09 (0.73-1.62)	6.67E-01	1	6.62E-01	1
	rs1219648	10q26	FGFR2	0.41	1.33 (1.16-1.53)	3.45E-05	5.52E-04	3.24E-05	5.18E-04
	rs2981582	10q26	FGFR2	0.41	1.32 (1.15-1.51)	6.49E-05	1.04E-03	6.11E-05	9.77E-04
	rs3817198	11p15.5	LSP1	0.34	1.16 (1.00-1.33)	4.46E-02	7.14E-01	4.34E-02	6.94E-01
	rs766173	13q13.1	BRCA2	0.03	0.84 (0.59-1.20)	3.34E-01	1	3.33E-01	1
	rs1799944	13q13.1	BRCA2	0.03	0.85 (0.60-1.21)	3.58E-01	1	3.54E-01	1
	rs28897710	13q13.1	BRCA2	0.001	1.49 (0.36-6.24)	5.84E-01	1	5.83E-01	1
	rs3803662	16q12.1	TOX3	0.30	1.16 (1.00-1.34)	4.45E-02	7.11E-01	4.53E-02	7.25E-01
	rs152451	16p12.2	PALB2	0.06	1.10 (0.89-1.34)	3.76E-01	1	3.70E-01	1
	rs243865	16q13-q21	MMP2	0.19	0.96 (0.82-1.12)	5.71E-01	1	5.78E-01	1
S vs N	rs17468277	2q33.1	ALS2CR12	0.12	0.98 (0.81-1.20)	8.73E-01	1	8.73E-01	1
	rs13387042	2q35		0.36	1.10 (0.96-1.26)	1.62E-01	1	1.61E-01	1
	rs10941679	5p12		0.24	1.17 (1.01-1.35)	3.88E-02	6.20E-01	3.94E-02	6.31E-01
	rs2736098	5p15.33	TERT	0.36	0.74 (0.63-0.87)	2.23E-04	3.57E-03	2.38E-04	3.80E-03
	rs889312	5q11.2	MAP3K1	0.30	1.13 (0.97-1.30)	1.15E-01	1	1.20E-01	1
	rs13281615	8q24.21		0.45	1.18 (1.03-1.35)	1.46E-02	2.34E-01	1.42E-02	2.27E-01
	rs3731249	9p21.3	CDKN2A	0.03	0.97 (0.64-1.45)	8.65E-01	1	8.63E-01	1
	rs1219648	10q26	FGFR2	0.41	1.36 (1.19-1.56)	6.22E-06	9.96E-05	8.53E-06	1.36E-04
	rs2981582	10q26	FGFR2	0.41	1.37 (1.19-1.56)	5.70E-06	9.12E-05	7.67E-06	1.23E-04
	rs3817198	11p15.5	LSP1	0.34	0.89 (0.78-1.03)	1.27E-01	1	1.28E-01	1
	rs766173	13q13.1	BRCA2	0.03	0.95 (0.68-1.33)	7.66E-01	1	7.67E-01	1
	rs1799944	13q13.1	BRCA2	0.03	0.96 (0.69-1.34)	8.04E-01	1	8.03E-01	1
	rs28897710	13q13.1	BRCA2	0.001	0.96 (0.19-4.96)	9.61E-01	1	9.61E-01	1
	rs3803662	16q12.1	TOX3	0.30	1.13 (0.98-1.30)	9.24E-02	1	9.29E-02	1
	rs152451	16p12.2	PALB2	0.06	1.03 (0.84-1.27)	7.58E-01	1	7.55E-01	1
	rs243865	16q13-q21	MMP2	0.19	0.90 (0.77-1.06)	2.03E-01	1	2.03E-01	1
S noMut vs N	rs17468277	2q33.1	ALS2CR12	0.12	1.00 (0.82-1.24)	9.71E-01	1	9.71E-01	1
	rs13387042	2q35		0.36	1.09 (0.95-1.25)	2.15E-01	1	2.12E-01	1
	rs10941679	5p12		0.24	1.20 (1.03-1.40)	1.85E-02	2.96E-01	1.87E-02	2.99E-01
	rs2736098	5p15.33	TERT	0.36	0.76 (0.64-0.90)	1.27E-03	2.03E-02	1.36E-03	2.18E-02
	rs889312	5q11.2	MAP3K1	0.30	1.13 (0.97-1.32)	1.09E-01	1	1.13E-01	1
	rs13281615	8q24.21		0.45	1.20 (1.05-1.38)	9.83E-03	1.57E-01	9.61E-03	1.54E-01
	rs3731249	9p21.3	CDKN2A	0.03	0.89 (0.57-1.38)	5.99E-01	1	5.94E-01	1
	rs1219648	10q26	FGFR2	0.41	1.39 (1.21-1.59)	4.70E-06	7.51E-05	6.76E-06	1.08E-04
	rs2981582	10q26	FGFR2	0.41	1.38 (1.20-1.59)	5.69E-06	9.11E-05	7.97E-06	1.27E-04
	rs3817198	11p15.5	LSP1	0.34	0.90 (0.78-1.05)	1.81E-01	1	1.82E-01	1
	rs766173	13q13.1	BRCA2	0.03	0.94 (0.66-1.34)	7.43E-01	1	7.43E-01	1
	rs1799944	13q13.1	BRCA2	0.03	0.95 (0.67-1.35)	7.78E-01	1	7.78E-01	1
	rs28897710	13q13.1	BRCA2	0.001	1.08 (0.21-5.59)	9.24E-01	1	9.24E-01	1
	rs3803662	16q12.1	TOX3	0.30	1.16 (1.00-1.35)	4.75E-02	7.61E-01	4.82E-02	7.71E-01
	rs152451	16p12.2	PALB2	0.06	1.07 (0.87-1.32)	5.41E-01	1	5.36E-01	1
	rs243865	16q13-q21	MMP2	0.19	0.89 (0.76-1.05)	1.57E-01	1	1.58E-01	1
